# Supplementary material for: Identification of autophagy-related risk signatures for the prognosis, diagnosis, and targeted therapy in cervical cancer
Source: Cancer Cell Int. 2021 Jul 8;21:362. doi: 10.1186/s12935-021-02073-w (PMC8268251; doi:10.1186/s12935-021-02073-w)
Supplement: Supplementary file 2 — Additional file 2. 217 autophagy-related genes expressed in CC. [file 12935_2021_2073_MOESM2_ESM.xlsx]

## Sheet: Additional file 2
gene
ITGA3
ITGA6
VMP1
CAMKK2
DDIT3
NPC1
RAB33B
CHMP4B
FKBP1B
FKBP1A
IL24
BCL2
PARP1
EIF4EBP1
CALCOCO2
CTSL
CTSB
CTSD
TP63
USP10
ITGB1
ITGB4
IRGM
RELA
NFKB1
FADD
SH3GLB1
FOS
MAPK3
MAPK1
MAPK8
MAPK9
SERPINA1
RAB5A
BECN1
BCL2L1
PINK1
RPS6KB1
WDR45
CXCR4
RB1
DAPK2
DAPK1
ULK2
ULK3
ULK1
STK11
NAF1
HDAC1
HDAC6
ATIC
NLRC4
RGS19
SUPT20H
CHMP2B
MTMR14
TBK1
TM9SF1
MTOR
HSPB8
WDR45B
BAG3
BAG1
CANX
WDFY3
APOL1
LAMP2
LAMP1
BNIP3L
PIK3R4
MAPK8IP1
PRKAR1A
SAR1A
FOXO3
FOXO1
NCKAP1
IFNG
DNAJB9
DNAJB1
CLN3
RAB7A
NRG1
NRG3
NRG2
SESN2
TSC2
TSC1
EIF2S1
TP53
VEGFA
RHEB
TP53INP2
P4HB
GOPC
GABARAP
MAP2K7
SPHK1
ATG4C
ATG4B
ATG4A
ATG4D
CFLAR
RAC1
ATG101
PTK6
ATG16L1
ATG16L2
CDKN1B
CDKN1A
PELP1
BIRC6
TUSC1
UVRAG
KLHL24
SPNS1
RAB24
GAPDH
TMEM74
MBTPS2
EIF4G1
ATF4
ATF6
BIRC5
ARSA
ARSB
VAMP3
VAMP7
SIRT2
SIRT1
TNFSF10
DIRAS3
RAF1
DRAM1
MLST8
PRKAB1
PEX14
CDKN2A
EDEM1
CCL2
ATG10
ATG12
ATG13
ATG14
SQSTM1
AMBRA1
ERN1
CASP4
CASP3
CASP1
CASP8
CAPNS1
RPTOR
HGS
RAB1A
GAA
ATG9A
ATG9B
CX3CL1
IKBKB
IKBKE
ZFYVE1
BNIP1
BNIP3
TP73
EGFR
NBR1
ST13
WIPI2
WIPI1
NFE2L2
EIF2AK3
EIF2AK2
ATG2A
ATG2B
BAX
ERBB2
PPP1R15A
PTEN
EEF2
MAP1LC3A
NAMPT
CAPN10
NKX2-3
PEX3
GNAI3
MAP1LC3C
MAP1LC3B
RAB11A
HIF1A
BID
PIK3C3
CD46
HSP90AB1
EEF2K
PEA15
PRKCD
PRKCQ
RB1CC1
ARNT
FAS
GABARAPL1
GABARAPL2
CCR2
DLC1
BAK1
ITPR1
MYC
HSPA5
HSPA8
KIF5B
ATG3
ATG7
ATG5
GRID1
GRID2
CAPN2
CAPN1
