# Supplementary material for: Identification of autophagy-related risk signatures for the prognosis, diagnosis, and targeted therapy in cervical cancer
Source: Cancer Cell Int. 2021 Jul 8;21:362. doi: 10.1186/s12935-021-02073-w (PMC8268251; doi:10.1186/s12935-021-02073-w)
Supplement: Supplementary file 3 — Additional file 3. Primer sequence for qPCR. [file 12935_2021_2073_MOESM3_ESM.xlsx]

## Sheet: Additional file 3
gene	FORWARD	REVERSE
ATG4C	GAGTCGGGATGTACAATAGAGG	CTGAGCCTTCTATTTGAGGGAA
ATG4D	GTCATGCAAGTGCTTCATCTC	GATGCTGGAGATCTTGCTAAAG
CD46	TGTCGATTTCCAGTAGTCGAAA	CGCATTCAAACATAACTGTTGC
TP73	TCCAGCCAGCCACCTCATCC	TAGGGCACCACGACGCTCTG
SERPINA1	AGAGCGTCCTGGGTCAACTGG	GTCGATGGTCAGCACAGCCTTATG
HSPB8	TGGCAAACATGAAGAGAAACAG	GGAAAGTGAGGCAAATACTGTC
GAPDH	GAAGGTGAAGGTCGGAGTC	GAAGATGGTGATGGGATTTC
