# Supplementary material for: Identification of autophagy-related risk signatures for the prognosis, diagnosis, and targeted therapy in cervical cancer
Source: Cancer Cell Int. 2021 Jul 8;21:362. doi: 10.1186/s12935-021-02073-w (PMC8268251; doi:10.1186/s12935-021-02073-w)
Supplement: Supplementary file 4 — Additional file 4. 53 differently expressed ARGs (DEARGs) in CC. [file 12935_2021_2073_MOESM4_ESM.xlsx]

## Sheet: Additional file 4
gene	logFC	FDR
SPNS1	-3.38739	1.54881e-68
GABARAP	-2.21732	9.60514e-53
GRID1	-3.7179	3.62846e-39
CDKN2A	7.77244	5.81665e-31
ITPR1	-2.81044	6.63494e-30
TM9SF1	-1.94139	5.98344e-28
BIRC5	4.3785	2.77545e-24
PINK1	-2.01967	1.85526e-23
FOXO1	-2.06862	1.98211e-23
FOXO3	-1.54617	8.38252e-19
DLC1	-2.61371	1.37833e-16
PARP1	1.42743	4.28459e-10
ERN1	-1.39475	9.91654e-10
BCL2	-2.21402	3.05582e-09
RAB24	-1.50171	3.26747e-09
BAX	1.33657	5.34616e-09
RGS19	1.77454	5.68178e-09
GABARAPL1	-1.44042	1.77891e-08
ATG2B	-1.14379	2.27576e-08
BID	1.77145	3.07148e-08
BAK1	1.68685	5.81759e-08
CASP3	1.28056	7.89693e-08
GAPDH	1.79982	1.71268e-07
PTEN	-1.10756	4.70331e-07
CLN3	1.90051	8.68449e-07
EIF4EBP1	2.01219	9.06839e-07
NRG2	-2.31948	9.41235e-07
CASP8	1.16951	3.25565e-06
HSPA5	1.14945	9.17405e-06
EIF4G1	1.02555	1.01013e-05
HSPB8	-1.71482	1.93639e-05
IKBKE	1.54641	1.97926e-05
TP53	1.12405	4.03471e-05
ITGB4	1.99608	5.47692e-05
TP73	2.29487	5.63048e-05
ATG16L2	-1.09627	6.71294e-05
IFNG	4.51317	8.38226e-05
TNFSF10	2.80061	9.29651e-05
P4HB	1.13041	0.000138204
APOL1	2.80797	0.000169791
ATG9B	-1.71523	0.000230422
NLRC4	1.22242	0.000335338
HSPA8	1.18642	0.000609551
MAP1LC3C	-1.98294	0.000828043
IL24	2.88521	0.000858242
MAP1LC3A	-1.27223	0.00121868
ITGA3	1.88563	0.00129935
NKX2-3	5.96212	0.00541643
SPHK1	1.35317	0.00675981
ERBB2	1.91454	0.0272623
ITGA6	1.23732	0.032088
CASP1	1.0959	0.0359322
PRKCQ	1.37061	0.0393457
