# Supplementary material for: Identification of autophagy-related risk signatures for the prognosis, diagnosis, and targeted therapy in cervical cancer
Source: Cancer Cell Int. 2021 Jul 8;21:362. doi: 10.1186/s12935-021-02073-w (PMC8268251; doi:10.1186/s12935-021-02073-w)
Supplement: Supplementary file 5 — Additional file 5. Significant top 8 GO annotation and top 10 KEGG pathway enrichment. [file 12935_2021_2073_MOESM5_ESM.xlsx]

## Sheet: Additional file 5
Category	ID	Term	P-value	Genes
Biological Process	GO:0006914	autophagy	1.01243e-25	GABARAP/ITPR1/TM9SF1/PINK1/FOXO1/FOXO3/ERN1/BCL2/RAB24/RGS19/GABARAPL1/ATG2B/CASP3/GAPDH/CLN3/EIF4G1/HSPB8/TP53/ITGB4/ATG16L2/IFNG/ATG9B/HSPA8/MAP1LC3C/MAP1LC3A
Biological Process	GO:0061919	process utilizing autophagic mechanism	1.01243e-25	GABARAP/ITPR1/TM9SF1/PINK1/FOXO1/FOXO3/ERN1/BCL2/RAB24/RGS19/GABARAPL1/ATG2B/CASP3/GAPDH/CLN3/EIF4G1/HSPB8/TP53/ITGB4/ATG16L2/IFNG/ATG9B/HSPA8/MAP1LC3C/MAP1LC3A
Biological Process	GO:0016236	macroautophagy	6.14818e-14	GABARAP/PINK1/ERN1/GABARAPL1/ATG2B/CASP3/GAPDH/CLN3/HSPB8/TP53/ATG16L2/ATG9B/MAP1LC3C/MAP1LC3A
Biological Process	GO:0046677	response to antibiotic	2.51729e-13	PINK1/FOXO1/FOXO3/BCL2/RGS19/BAK1/CASP3/PTEN/EIF4EBP1/CASP8/HSPA5/TP53/MAP1LC3A/SPHK1
Biological Process	GO:0071496	cellular response to external stimulus	4.11287e-13	GABARAP/FOXO1/BCL2/GABARAPL1/BAK1/CASP8/HSPA5/EIF4G1/TP53/HSPA8/MAP1LC3C/MAP1LC3A/ITGA6/CASP1
Biological Process	GO:0070997	neuron death	5.87241e-13	PINK1/FOXO3/PARP1/BCL2/BAX/BID/CASP3/GAPDH/CLN3/CASP8/HSPA5/EIF4G1/TP53/IFNG
Biological Process	GO:0097193	intrinsic apoptotic signaling pathway	1.08266e-12	ITPR1/PINK1/PARP1/ERN1/BCL2/BAX/BID/BAK1/CASP3/IKBKE/TP53/TP73/P4HB
Biological Process	GO:0097191	extrinsic apoptotic signaling pathway	1.14562e-12	GABARAP/FOXO3/BCL2/BAX/BID/BAK1/CASP3/PTEN/CASP8/IFNG/TNFSF10/ITGA6
Cellular Component	GO:0005776	autophagosome	5.47117e-14	GABARAP/TM9SF1/RAB24/GABARAPL1/CLN3/ATG16L2/ATG9B/HSPA8/MAP1LC3C/MAP1LC3A
Cellular Component	GO:0000421	autophagosome membrane	5.28137e-12	GABARAP/TM9SF1/GABARAPL1/ATG16L2/ATG9B/MAP1LC3C/MAP1LC3A
Cellular Component	GO:0005774	vacuolar membrane	1.24473e-07	SPNS1/GABARAP/TM9SF1/GABARAPL1/CLN3/ATG16L2/ATG9B/HSPA8/MAP1LC3C/MAP1LC3A
Cellular Component	GO:0005741	mitochondrial outer membrane	4.71635e-07	PINK1/FOXO3/BCL2/BAX/BID/BAK1/CASP8
Cellular Component	GO:0031968	organelle outer membrane	1.06802e-06	PINK1/FOXO3/BCL2/BAX/BID/BAK1/CASP8
Cellular Component	GO:0019867	outer membrane	1.14119e-06	PINK1/FOXO3/BCL2/BAX/BID/BAK1/CASP8
Cellular Component	GO:0099524	postsynaptic cytosol	1.21432e-05	PTEN/EIF4EBP1/HSPA8
Cellular Component	GO:0046930	pore complex	3.12671e-05	BCL2/BAX/BAK1
Molecular Function	GO:0031625	ubiquitin protein ligase binding	7.28596e-13	GABARAP/PINK1/FOXO1/BCL2/GABARAPL1/BID/CASP8/HSPA5/IKBKE/TP53/HSPA8/MAP1LC3C/MAP1LC3A
Molecular Function	GO:0044389	ubiquitin-like protein ligase binding	1.56502e-12	GABARAP/PINK1/FOXO1/BCL2/GABARAPL1/BID/CASP8/HSPA5/IKBKE/TP53/HSPA8/MAP1LC3C/MAP1LC3A
Molecular Function	GO:0051721	protein phosphatase 2A binding	2.51222e-08	FOXO1/BCL2/EIF4EBP1/TP53/SPHK1
Molecular Function	GO:0019903	protein phosphatase binding	1.08604e-07	FOXO1/BCL2/EIF4EBP1/IKBKE/TP53/SPHK1/ERBB2
Molecular Function	GO:0051087	chaperone binding	3.61676e-07	BIRC5/BAX/BAK1/HSPA5/TP53/HSPA8
Molecular Function	GO:0019902	phosphatase binding	7.22269e-07	FOXO1/BCL2/EIF4EBP1/IKBKE/TP53/SPHK1/ERBB2
Molecular Function	GO:0002020	protease binding	1.37982e-06	PINK1/BCL2/CASP3/PTEN/TP53/ITGA3
Molecular Function	GO:0051400	BH domain binding	2.36174e-06	BCL2/BAX/BAK1
KEGG PATHWAY	hsa01524	Platinum drug resistance	6.06487e-12	CDKN2A/BIRC5/BCL2/BAX/BID/BAK1/CASP3/CASP8/TP53/ERBB2
KEGG PATHWAY	hsa04210	Apoptosis	7.62423e-12	ITPR1/BIRC5/PARP1/ERN1/BCL2/BAX/BID/BAK1/CASP3/CASP8/TP53/TNFSF10
KEGG PATHWAY	hsa04115	p53 signaling pathway	2.04825e-10	CDKN2A/BCL2/BAX/BID/CASP3/PTEN/CASP8/TP53/TP73
KEGG PATHWAY	hsa04215	Apoptosis - multiple species	3.65737e-10	BIRC5/BCL2/BAX/BID/BAK1/CASP3/CASP8
KEGG PATHWAY	hsa04140	Autophagy - animal	3.44361e-09	GABARAP/ITPR1/ERN1/BCL2/GABARAPL1/ATG2B/PTEN/ATG16L2/ATG9B/PRKCQ
KEGG PATHWAY	hsa05162	Measles	3.96772e-09	BCL2/BAX/BID/BAK1/CASP3/CASP8/IKBKE/TP53/TP73/HSPA8
KEGG PATHWAY	hsa05222	Small cell lung cancer	3.81801e-08	BCL2/BAX/BAK1/CASP3/PTEN/TP53/ITGA3/ITGA6
KEGG PATHWAY	hsa05014	Amyotrophic lateral sclerosis	6.74182e-08	GABARAP/PINK1/ERN1/BCL2/BAX/GABARAPL1/ATG2B/BID/CASP3/NRG2/HSPA5/TP53/CASP1
KEGG PATHWAY	hsa05131	Shigellosis	8.71746e-08	GABARAP/ITPR1/FOXO1/FOXO3/BCL2/BAX/GABARAPL1/TP53/NLRC4/CASP1/PRKCQ
KEGG PATHWAY	hsa05167	Kaposi sarcoma-associated herpesvirus infection	9.29809e-08	GABARAP/ITPR1/BAX/GABARAPL1/BID/BAK1/CASP3/CASP8/IKBKE/TP53
