# Supplementary material for: Identification of autophagy-related risk signatures for the prognosis, diagnosis, and targeted therapy in cervical cancer
Source: Cancer Cell Int. 2021 Jul 8;21:362. doi: 10.1186/s12935-021-02073-w (PMC8268251; doi:10.1186/s12935-021-02073-w)
Supplement: Supplementary file 6 — Additional file 6. Detailed results of GSEA enrichment analysis. [file 12935_2021_2073_MOESM6_ESM.xlsx]

## Sheet: Additional file 6
gene	GS	ES	NES	NOM p-val	FDR q-val
ATG4C	KEGG_REGULATION_OF_AUTOPHAGY	0.67	1.99	0	0.005
ATG4D	KEGG_REGULATION_OF_AUTOPHAGY	0.61	1.8	0.01	0.048
HGS	KEGG_MTOR_SIGNALING_PATHWAY	-0.53	-1.54	0.047	0.17
KLHL24	KEGG_NEUROTROPHIN_SIGNALING_PATHWAY	0.6	1.78	0.008	0.057
KLHL24	KEGG_REGULATION_OF_AUTOPHAGY	0.52	1.57	0.053	0.134
SERPINA1	KEGG_PROSTATE_CANCER	-0.63	-1.79	0.012	0.055
SUPT20H	KEGG_PROSTATE_CANCER	0.63	1.82	0.006	0.036
SUPT20H	KEGG_PANCREATIC_CANCER	0.61	1.76	0.013	0.035
SUPT20H	KEGG_FOCAL_ADHESION	0.62	1.72	0.017	0.033
TP73	KEGG_REGULATION_OF_AUTOPHAGY	0.55	1.62	0.039	0.255
VAMP7	KEGG_MTOR_SIGNALING_PATHWAY	-0.56	-1.61	0.032	0.097
